# Supplementary material for: Rapid Assessment of Insect Pest Outbreak Using Drones: A Case Study with Spodoptera exigua (Hübner) (Lepidoptera: Noctuidae) in Soybean Fields
Source: Insects. 2023 Jun 15;14(6):555. doi: 10.3390/insects14060555 (PMC10299355; doi:10.3390/insects14060555)
Supplement: Supplementary file 1 [file insects-14-00555-s001.zip]

Archive with 1 entries (1 files):
- insects-2402972-supplementary.pdf
